# Supplementary material for: Drug-Drug Interactions among Patients Hospitalized with COVID-19 in Greece
Source: J Clin Med. 2022 Dec 2;11(23):7172. doi: 10.3390/jcm11237172 (PMC9740400; doi:10.3390/jcm11237172)
Supplement: Supplementary file 1 [file jcm-11-07172-s001.zip]

Archive with 1 entries (1 files):
- jcm-1997879-supplementary.pdf
